# Supplementary material for: A Drug Screening Revealed Novel Potential Agents against Malignant Pleural Mesothelioma
Source: Cancers (Basel). 2022 May 20;14(10):2527. doi: 10.3390/cancers14102527 (PMC9139775; doi:10.3390/cancers14102527)
Supplement: Supplementary file 1 [file cancers-14-02527-s001.zip]

Archive with 2 entries (2 files):
- cancers-1704721-supplementary.pdf
- cancers-1704721-Supplementary_dose-respoonse.pdf
